# Supplementary material for: Architecture of the U6 snRNP reveals specific recognition of 3′-end processed U6 snRNA
Source: Nat Commun. 2018 May 1;9:1749. doi: 10.1038/s41467-018-04145-4 (PMC5931518; doi:10.1038/s41467-018-04145-4)
Supplement: Supplementary file 5 — Supplementary Data 1 [file 41467_2018_4145_MOESM5_ESM.zip]

Archive with 1 entries (1 files):
- NCOMMS-18-05856-T-s05.pse
